# Supplementary material for: DJ-1 Protects Pancreatic Beta Cells from Cytokine- and Streptozotocin-Mediated Cell Death
Source: PLoS One. 2015 Sep 30;10(9):e0138535. doi: 10.1371/journal.pone.0138535 (PMC4589499; doi:10.1371/journal.pone.0138535)
Supplement: S1 Data File — (XLSX) [file pone.0138535.s004.xlsx]

## Sheet: Fig1a-b
Fig.1a-b
	Control (blood glucose, mg/dl)								DJ-1 KO (blood glucose, mg/dl)
day	1	2	3	4	5	6	7	8	1	2	3	4	5	6	7	8
-7	159	93	147	163	109	164	136	130	143	120	177	123	163	129	180	167
0	152	100	157	155	114	155	132	125	120	130	165	130	150	142	170	155
7	153	141	192	164	141	179	136	171	149	163	173	343	324	320	216	301
14	209	177	164	182	134	162	135	165	367	172	311	375	337	348	343	382
21	208	199	184	238	190	201	187	188	680	232	470	828	826	671	559	680
28	267	281	318	215	309	256	276	302	819	372	858	879	✚	✚	707	632
AUC	6545	5628	6506.5	6496	5516	6349	5572	6055	12579	6601	11455.5	15239			12120.5	13422.5
	blood glucose (mg/dl)			blood glucose (mg/dl)
day	Control (AVG)	SD		DJ-1 KO (AVG)	SD		TTEST	significance according to Holm-BF correction
-7	137.625	26.0655		150.25	24.5109		0.335272
0	136.25	21.8289		145.25	17.8626		0.382643
7	159.625	20.241		248.625	81.4738		0.0174566
14	166	24.588		329.375	67.5721		0.000132703	*
21	199.375	17.6306		618.25	197.21		0.000518866	*
28	278	33.2179		711.167	191.141		0.00238243	*
AUC	6083.44	451.116		11902.9	2907.01		0.00421242

## Sheet: Fig1c-d
Fig.1c-d
	Control (blood glucose, mg/dl)								DJ-1 KO (blood glucose, mg/dl)
Day	1	2	3	4	5	6	7	8	1	2	3	4	5	6	7	8
0	109	109	96	62	76	99	98	93	107	118	104	108	116	116	119	105
7	203	171	145	170	183	148	128	147	291	213	275	401	285	391	441	191
14	181	129	160	114	94	133	113	112	184	160	323	256	290	467	326	227
21	185	114	122	85	81	95	78	103	344	127	293	306	458	485	366	261
AUC	3717	2881	2898	2503	2489	2646	2303	2499	4904	3469	5576	6048	6034	8110	7067	4207
	blood glucose (mg/dl)			blood glucose (mg/dl)
Day	Control (AVG)	SD		DJ-1 KO (AVG)	SD		TTEST	significance according to Holm-BF correction
0	92.75	16.1754		111.625	6.20915		0.0130807	*
7	161.875	24.2984		311	90.85		0.00204439	*
14	129.5	28.4705		279.125	97.1221		0.0029148	*
21	107.875	34.873		330	113.273		0.000640863	*
AUC	2742	443.428		5676.88	1500.5		0.000663695

## Sheet: Fig1e-f
Fig.1e-f
	Control (blood glucose, mg/dl)								DJ-1 KO (blood glucose, mg/dl)
Time (min)	1	2	3	4	5	6	7	8	1	2	3	4	5	6	7	8
0	181	129	160	114	94	133	113	112	184	160	323	256	290	467	326	227
10	204	319	198	316	308	335	258	286	468	267	669	467	554	770	446	505
20	337	396	229	407	360	372	376	363	630	478	804	655	598	650	421	554
30	429	406	304	384	413	336	278	381	642	389	744	644	655	750	453	553
60	407	385	269	291	323	209	267	270	603	316	801	605	647	747	338	590
120	358	204	214	230	193	151	186	211	414	275	662	396	564	687	279	430
AUC	43950	39360	29675	35475	35735	28390	30060	33150	64295	38500	87130	64485	72105	85760	42940	62235
	blood glucose (mg/dl)			blood glucose (mg/dl)
Time (min)	Control (AVG)	SD		DJ-1 KO (AVG)	SD		TTEST	significance according to Holm-BF correction
0	129.5	28.4705		279.125	97.1221		0.0029148	*
10	278	52.9339		518.25	151.684		0.00239435	*
20	355	55.2966		598.75	117.761		0.000354504	*
30	366.375	54.529		603.75	129.938		0.000908973	*
60	302.625	65.9652		580.875	173.505		0.00218441	*
120	218.375	61.111		463.375	159.085		0.00280125	*
AUC	34474.4	5312.27		64681.2	17597.4		0.00151212

## Sheet: Fig1g
Fig.1g
	Fasting plasma insulin (ng/ml)
mouse	Control	DJ-1 KO
1	4.8285	0.0622867
2	4.71374	0.131613
3	5.02901	0.328072
4	5.45584	0.252986
5	9.12735	0.0752986
6	9.08191	0.145478
7	6.7741	0.166382
8	9.14356	0.212031
Average	6.76925	0.171768
SD	2.04561	0.0896608
	TTEST
	3.83996e-05
%	Fasting plasma insulin (ng/ml)
	Control	DJ-1 KO
average	100	2.53748
SD	30.2191	1.32453

## Sheet: Fig1h
Fig. 1h
	Random plasma insulin (ng/ml)
mouse	Control	DJ-1 KO
1	9.27517	0.205418
2	9.28797	0.344923
3	4.81677	0.296502
4	4.8398	0.0738055
5	9.07786	0.418515
Average	7.45951	0.267833
SD	2.40343	0.133241
	TTEST
	0.00255356
%	Random plasma insulin (ng/ml)
	Control	DJ-1 KO
Average	100	3.59049
SD	32.2197	1.78618

## Sheet: Fig2i
Fig.2i
	TUNEL-positive cells per islet area (% of control = 100)
	Control	DJ-1 KO
experimental repeat 1	119.987	218.152
experimental repeat 2	51.9112	154.967
experimental repeat 3	128.102	198.101
Average	100	190.407
SD	41.8433	32.2878
	ttest	0.0448033

## Sheet: Fig3g
Fig.3g
	Insulin-positive area per pancreas area (% of control)
	Untreated control	Control + STZ	DJ-1 KO + STZ
experimental repeat 1	99.9198	45.7141	37.1627
experimental repeat 2	95.9282	50.2969	37.0757
experimental repeat 3	104.152	65.063	25.3977
average	100	53.6913	33.212
SD	4.11247	10.1112	6.76756
ANOVA	ONE WAY
ANOVA summary
F	63.89
P value	< 0,0001
P value summary	****
ANOVA table	SS	DF	MS	F (DFn, DFd)	P value
Treatment (between columns)	7024	2	3512	F (2, 6) = 63,89	P < 0,0001
Residual (within columns)	329.8	6	54.97
Total	7354	8
Data summary
Number of treatments (columns)	3
Number of values (total)	9
Number of families	1
Number of comparisons per family	3
Alpha	0.05
Tukey's multiple comparisons test	Mean Diff,	95% CI of diff,	Significant?	Summary	Adjusted P Value
Untreated Control vs. Control + STZ	46.31	27,74 to 64,88	Yes	***	0.0006	A-B
Untreated Control vs. DJ-1 KO + STZ	66.79	48,21 to 85,36	Yes	****	< 0,0001	A-C
Control + STZ vs. DJ-1 KO + STZ	20.48	1,902 to 39,05	Yes	*	0.0341	B-C
Test details	Mean 1	Mean 2	Mean Diff,	SE of diff,	n1	n2	q	DF
Untreated Control vs. Control + STZ	100	53.69	46.31	6.054	3	3	10.82	6
Untreated Control vs. DJ-1 KO + STZ	100	33.21	66.79	6.054	3	3	15.6	6
Control + STZ vs. DJ-1 KO + STZ	53.69	33.21	20.48	6.054	3	3	4.784	6

## Sheet: Fig4e
Fig.4e
Secretory granules per section (control = 100)
	Control	DJ-1 KO
mouse1	103.571	13.0952	mouse1
	69.0476	52.381
	78.5714	36.9048		values from individual islets
	115.476	42.8571
	39.2857	4.7619
	169.048	2.38095
	95.2381	13.0952
	90.4762	17.8571
	209.524	7.14286
	119.048	8.33333
	146.429	61.9048
	97.619	35.7143
	205.952	9.52381
	90.4762	91.6667
	171.429	38.0952	mouse2
	98.8095	22.619
	42.8571	11.9048
	73.8095	9.52381
	86.9048	1.19048
	60.7143	16.6667
	130.952	8.33333
	108.333	13.0952
	5.95238	13.0952
	107.143	17.8571
	64.2857	28.5714	mouse3
	120.238	13.0952
	122.619	11.9048
	79.7619	17.8571
mouse2	34.5238	28.5714
	47.619	13.0952
	83.3333	0
	82.1429	21.4286
	150	2.38095
	121.429	5.95238
	23.8095
	84.5238
	151.19
	54.7619
	96.4286
	35.7143
	130.952
	65.4762
	172.619
	72.619
	160.714
	115.476
	85.7143
	165.476
	94.0476
	110.714
	57.1429
Average	100	20.3782
SD	45.4737	19.3668

## Sheet: Fig4f
Fig.4f
Mitochondrial area per section (control = 100)
	Control	DJ-1 KO
mouse1	74.1403	33.5238	mouse1
	49.202	80.7663
	31.7931	60.0293		values from individual islets
	83.962	70.8237
	56.4801	65.7167
	116.215	82.3064
	71.7943	68.9788
	65.3532	123.829
	77.3532	58.0775
	91.4297	61.6931
	62.0356	122.826
	54.9945	70.4453
	107.226	32.9042
	111.922	130.158
	78.2985	42.9438	mouse2
	71.6677	37.5144
	59.7236	80.7964
	78.7012	19.0985
	46.6645	35.435
	94.1488	75.0297
	64.04	55.165
	84.8988	26.0331
	353.204	127.432
	53.6068	56.6191
	50.444	76.5937	mouse3
	70.2127	72.6069
	127.872	130.401
	72.0571	48.7984
mouse2	100.222	43.1411
	132.538	37.4418
	182.963	71.7948
	92.174	44.9133
	82.4731	55.5739
	144.201	56.536
	139.859
	54.5469
	125.346
	131.26
	22.1519
	288.887
	207.595
	145.698
	127.541
	90.0583
	77.2424
	122.374
	92.2781
	86.1608
	86.361
	127.8
	80.8317
Average	100	66.3513
SD	58.287	30.3796

## Sheet: Fig5q
Fig.5q
% of control	Control		DJ-1 KO
	untreated	STZ	untreated	STZ
experimental repeat 1	128.252	253.235	243.404	746.607
experimental repeat 2	94.8626	229.42	155.25	651.497
experimental repeat 3	76.8851	231.284	94.614	497.835
Average	100	237.98	164.423	631.98
SD	26.0661	13.2441	74.8179	125.529
Two-way ANOVA	Ordinary
Alpha	0.05
Source of Variation	% of total variation	P value	P value summary	Significant?
Interaction	14.68	0.0059	**	Yes
Treatment	48.74	0.0001	***	Yes
Genotype	28.11	0.0009	***	Yes
ANOVA table	SS	DF	MS	F (DFn, DFd)	P value
Interaction	84462	1	84462	F (1, 8) = 13,86	P = 0,0059
Treatment	280483	1	280483	F (1, 8) = 46,01	P = 0,0001
Genotype	161767	1	161767	F (1, 8) = 26,54	P = 0,0009
Residual	48765	8	6096
Tukey's multiple comparisons test	Mean Diff,	95% CI of diff,	Significant?	Summary	Adjusted P Value
Untreated:Control vs. Untreated:DJ-1 KO	-64.42	-268,6 to 139,7	No	ns	0.7482
Untreated:Control vs. STZ:Control	-138	-342,1 to 66,16	No	ns	0.2127
Untreated:Control vs. STZ:DJ-1 KO	-538	-742,1 to -333,8	Yes	***	0.0001
Untreated:DJ-1 KO vs. STZ:Control	-73.56	-277,7 to 130,6	No	ns	0.6695
Untreated:DJ-1 KO vs. STZ:DJ-1 KO	-473.6	-677,7 to -269,4	Yes	***	0.0003
STZ:Control vs. STZ:DJ-1 KO	-400	-604,1 to -195,9	Yes	**	0.0011
Test details	Mean 1	Mean 2	Mean Diff,	SE of diff,	N1	N2	q	DF
Untreated:Control vs. Untreated:DJ-1 KO	100	164.4	-64.42	63.75	3	3	1.429	8
Untreated:Control vs. STZ:Control	100	238	-138	63.75	3	3	3.061	8
Untreated:Control vs. STZ:DJ-1 KO	100	638	-538	63.75	3	3	11.93	8
Untreated:DJ-1 KO vs. STZ:Control	164.4	238	-73.56	63.75	3	3	1.632	8
Untreated:DJ-1 KO vs. STZ:DJ-1 KO	164.4	638	-473.6	63.75	3	3	10.51	8
STZ:Control vs. STZ:DJ-1 KO	238	638	-400	63.75	3	3	8.874	8

[truncated: 4 more sheets: Fig6q, FigS1, FigS2, FigS3]
